# Supplementary material for: The development of a core outcome set for studies of pregnant women with multimorbidity
Source: BMC Med. 2023 Aug 21;21:314. doi: 10.1186/s12916-023-03013-3 (PMC10441728; doi:10.1186/s12916-023-03013-3)
Supplement: Supplementary file 5 — Additional file 5. Results from the Delphi surveys and attrition analysis. [file 12916_2023_3013_MOESM5_ESM.xlsx]

## Sheet: 1st Delphi by stakeholders 
		% of Participants that rated the outcome as Critically Important (Consensus In)			Number of participants that provided a rating for the outcome and included in the analysis
No	Outcomes	All	Women/Partner	Clinicians/Researchers	Denominator All	Denominator Women/Partner	Denominator Clinicians/Researchers
1	Death after birth (child)	0.970874	0.951613	0.979167	206	62	144
2	Death before birth (child)	0.951691	0.967742	0.944828	207	62	145
3	Maternal death	0.936893	0.888889	0.958042	206	63	143
4	Preeclampsia, eclampsia, HELLP syndrome	0.935644	0.916667	0.943662	202	60	142
5	Severe maternal morbidity	0.915423	0.951613	0.899281	201	62	139
6	Neonatal birth injury	0.901961	0.918033	0.895105	204	61	143
7	Requiring intubation ventilation (child)	0.882353	0.83871	0.901408	204	62	142
8	Placental abruption	0.875	0.881356	0.87234	200	59	141
9	Congenital anomaly (birth defect)	0.871921	0.919355	0.851064	203	62	141
10	Neonatal sepsis	0.871921	0.854839	0.879433	203	62	141
11	Neonatal resuscitation required	0.862069	0.868852	0.859155	203	61	142
12	Brain injury on imaging (child)	0.858537	0.903226	0.839161	205	62	143
13	Cerebral palsy (child)	0.854271	0.816667	0.870504	199	60	139
14	Placental insufficiency	0.845	0.866667	0.835714	200	60	140
15	Admission to intensive care (maternal)	0.843137	0.790323	0.866197	204	62	142
16	Postpartum haemorrhage	0.834951	0.854839	0.826389	206	62	144
17	Necrotizing enterocolitis	0.823834	0.821429	0.824818	193	56	137
18	Suicide attempts (perinatal)	0.811594	0.809524	0.8125	207	63	144
19	Impact on long-term health conditions	0.810945	0.822581	0.805755	201	62	139
20	Admission to neonatal unit	0.807692	0.83871	0.794521	208	62	146
21	Development of new long-term conditions	0.806763	0.873016	0.777778	207	63	144
22	Neonatal respiratory distress syndrome	0.80198	0.868852	0.77305	202	61	141
23	Chronic lung disease / bronchopulmonary dysplasia (child)	0.79602	0.754098	0.814286	201	61	140
24	Perinatal mental health	0.794258	0.84127	0.773973	209	63	146
25	Children's mental health and behavioural disorder	0.780488	0.672131	0.826389	205	61	144
26	Fetal growth restriction	0.77561	0.819672	0.756944	205	61	144
27	Post-traumatic stress disorder	0.774038	0.873016	0.731034	208	63	145
28	Miscarriage	0.762136	0.84127	0.727273	206	63	143
29	Hysterectomy	0.757426	0.777778	0.748201	202	63	139
30	Gestational hypertension	0.756098	0.672131	0.791667	205	61	144
31	Venous thromboembolism	0.753769	0.754386	0.753521	199	57	142
32	Apgar score	0.75122	0.852459	0.708333	205	61	144
33	Gestational age at birth (preterm / postterm)	0.745098	0.655738	0.783217	204	61	143
34	Neonatal readmission to hospital	0.741627	0.793651	0.719178	209	63	146
35	Retinopathy of prematurity	0.740933	0.666667	0.772059	193	57	136
36	Preterm premature rupture of membranes	0.740196	0.721311	0.748252	204	61	143
37	Meconium aspiration syndrome (child)	0.737374	0.701754	0.751773	198	57	141
38	Neurodevelopmental disorder (child)	0.736585	0.688525	0.756944	205	61	144
39	Gestational diabetes	0.736318	0.704918	0.75	201	61	140
40	Self-harm (perinatal)	0.728155	0.714286	0.734266	206	63	143
41	Need for complex care (child)	0.717073	0.725806	0.713287	205	62	143
42	Visual impairment / blindness (child)	0.707317	0.666667	0.724138	205	60	145
43	Care for long-term conditions (maternal)	0.694175	0.790323	0.652778	206	62	144
44	Maternal infection	0.690821	0.709677	0.682759	207	62	145
45	Involvement in care decisions on overall care	0.68932	0.777778	0.65035	206	63	143
46	Quality of life (child)	0.687805	0.709677	0.678322	205	62	143
47	Birth injury (e.g. 3rd /4th degree tear, obstetric fistula)	0.686275	0.666667	0.694444	204	60	144
48	Birth weight	0.686275	0.557377	0.741259	204	61	143
49	Hearing impairment / deafness (child)	0.681373	0.583333	0.722222	204	60	144
50	Inheritance of mother's health conditions (child)	0.673171	0.7	0.662069	205	60	145
51	Postpartum admission / readmission	0.666667	0.806452	0.606897	207	62	145
52	Failure to thrive (child)	0.665025	0.683333	0.657343	203	60	143
53	Separation of mother from newborn baby	0.661836	0.730159	0.631944	207	63	144
54	Perinatal mental health support	0.658537	0.741935	0.622378	205	62	143
55	General cognitive ability (child)	0.655172	0.516667	0.713287	203	60	143
56	Postpartum and long-term support	0.645631	0.754098	0.6	206	61	145
57	Multidisciplinary coordination of care	0.64532	0.733333	0.608392	203	60	143
58	Fetal / neonatal anaemia	0.645	0.606557	0.661871	200	61	139
59	Shoulder dystocia	0.643564	0.65	0.640845	202	60	142
60	Accessibility of services	0.642512	0.596774	0.662069	207	62	145
61	Hypoglycaemia (low blood sugar, child)	0.635	0.637931	0.633803	200	58	142
62	General gross motor ability (child)	0.633663	0.516667	0.683099	202	60	142
63	Metabolic syndrome (child)	0.633663	0.627119	0.636364	202	59	143
64	Emotional & mental wellbeing (maternal)	0.629808	0.68254	0.606897	208	63	145
65	Hypothermia (low body temperature, child)	0.628141	0.576271	0.65	199	59	140
66	Confidence in health / social care professionals	0.628019	0.730159	0.583333	207	63	144
67	Health related quality of life (maternal)	0.627451	0.688525	0.601399	204	61	143
68	General fine motor ability (child)	0.626866	0.516667	0.673759	201	60	141
69	Attitude of health / social care professionals	0.625	0.714286	0.586207	208	63	145
70	Retained placenta	0.615	0.633333	0.607143	200	60	140
71	Blood transfusion (child)	0.614634	0.645161	0.601399	205	62	143
72	Psychosocial support	0.613527	0.704918	0.575342	207	61	146
73	Blood transfusion (maternal)	0.608696	0.619048	0.604167	207	63	144
74	Types of birth (e.g., vaginal, caesarean)	0.601942	0.596774	0.604167	206	62	144
75	Physical functioning (maternal)	0.6	0.666667	0.570423	205	63	142
76	Adherence with medication	0.597087	0.66129	0.569444	206	62	144
77	Pain / distress from test / treatment	0.597087	0.603175	0.594406	206	63	143
78	Involvement in decisions on infant feeding methods	0.596154	0.603175	0.593103	208	63	145
79	Treatment burden for the pregnant women	0.592233	0.612903	0.583333	206	62	144
80	Feeding difficulties (child)	0.590244	0.645161	0.566434	205	62	143
81	Parent-infant bonding	0.589372	0.68254	0.548611	207	63	144
82	Quality of care & experience of care	0.585366	0.645161	0.559441	205	62	143
83	Termination of pregnancy	0.584158	0.6	0.577465	202	60	142
84	Chorioamnionitis	0.580645	0.666667	0.548148	186	51	135
85	Change in medication in pregnancy	0.578947	0.714286	0.520548	209	63	146
86	Education attainment (child)	0.574257	0.457627	0.622378	202	59	143
87	Continuity of care	0.567308	0.693548	0.513699	208	62	146
88	Incontinence	0.565854	0.55	0.572414	205	60	145
89	Holistic & personalised care	0.553398	0.650794	0.51049	206	63	143
90	Preconception care	0.553398	0.540984	0.558621	206	61	145
91	Involvement in decisions on pain relief	0.553398	0.612903	0.527778	206	62	144
92	Birth experience	0.552885	0.603175	0.531034	208	63	145
93	Maternal guilt & pressure	0.550725	0.580645	0.537931	207	62	145
94	Neonatal jaundice	0.539604	0.483871	0.564286	202	62	140
95	Skin to skin with parents	0.538835	0.516129	0.548611	206	62	144
96	High utilisation of perinatal acute care services	0.536946	0.516667	0.545455	203	60	143
97	Involvement in decisions on types of birth	0.533981	0.634921	0.48951	206	63	143
98	Recovery time (maternal)	0.528846	0.68254	0.462069	208	63	145
99	Social participation (child)	0.522167	0.483333	0.538462	203	60	143
100	Types of labour onset (e.g., induced)	0.519608	0.52459	0.517483	204	61	143
101	Role as a mother	0.514563	0.507937	0.517483	206	63	143
102	Information provision to support preparation	0.512195	0.606557	0.472222	205	61	144
103	General social ability (child)	0.504902	0.409836	0.545455	204	61	143
104	Need for hospital transfer (maternal)	0.5	0.52459	0.48951	204	61	143
105	Support for the family	0.495146	0.564516	0.465278	206	62	144
106	Hospital facilities / services	0.488038	0.603175	0.438356	209	63	146
107	Financial implications for family (child)	0.487805	0.508197	0.479167	205	61	144
108	Self efficacy / self management	0.480583	0.564516	0.444444	206	62	144
109	Methods of infant feeding	0.478469	0.460317	0.486301	209	63	146
110	Involvement in decisions on place of birth	0.473171	0.539683	0.443662	205	63	142
111	Birth without intervention	0.470588	0.483871	0.464789	204	62	142
112	Impact on family / carer / partner	0.465686	0.491803	0.454545	204	61	143
113	Obstetric cholestasis	0.457447	0.509434	0.437037	188	53	135
114	Health care cost (maternal)	0.446078	0.344262	0.48951	204	61	143
115	Number of appointments (child)	0.446078	0.370968	0.478873	204	62	142
116	Health care cost (child)	0.445545	0.344262	0.489362	202	61	141
117	Social functioning (maternal)	0.443902	0.508197	0.416667	205	61	144
118	Length of labour	0.436893	0.419355	0.444444	206	62	144
119	Hospital length of stay (maternal)	0.433498	0.459016	0.422535	203	61	142
120	Financial impact (e.g., time off work, maternal)	0.425121	0.435484	0.42069	207	62	145
121	Types of anaesthesia	0.405941	0.457627	0.384615	202	59	143
122	Labour augmentation	0.399015	0.465517	0.372414	203	58	145
123	Types of pain relief	0.37931	0.45	0.34965	203	60	143
124	Mobility during labour (maternal)	0.375	0.440678	0.347518	200	59	141
125	Number of appointments (maternal)	0.362319	0.428571	0.333333	207	63	144
126	Hyperemesis gravidarum	0.341584	0.409836	0.312057	202	61	141
127	Nausea & vomiting	0.215686	0.269841	0.191489	204	63	141

## Sheet: 2nd Delphi by stakeholders
		% of Participants that rated the outcome as Critically Important (Consensus In)			Number of participants that provided a rating for the outcome and included in the analysis
No	Outcomes	All	Women/Partner	Clinicians/Researchers	Denominator All	Denominator Women/Partner	Denominator Clinicians/Researchers
1	Death after birth	0.9913	0.9744	1	115	39	76
2	Death before birth (child)	0.9913	0.9744	1	115	39	76
3	Maternal death	0.9649	0.8974	1	114	39	75
4	Neonatal resuscitation required	0.9386	0.9231	0.9467	114	39	75
5	Requiring intubation / ventilation	0.9381	0.8974	0.9595	113	39	74
6	Preeclampsia, eclampsia, HELLP syndrome	0.9	0.8421	0.9306	110	38	72
7	Severe maternal morbidity	0.8899	0.8333	0.9178	109	36	73
8	Admission to neonatal unit	0.8879	0.8462	0.9091	116	39	77
9	Neonatal birth injury	0.887	0.8718	0.8947	115	39	76
11	Postpartum haemorrhage	0.885	0.7949	0.9324	113	39	74
10	Neonatal sepsis	0.885	0.8462	0.9054	113	39	74
12	Brain injury on imaging (child)	0.8783	0.8158	0.9091	115	38	77
13	Congenital anomaly (birth defect)	0.8621	0.8462	0.8701	116	39	77
14	Admission to intensive care (maternal)	0.8609	0.7179	0.9342	115	39	76
15	Cerebral palsy (child)	0.8596	0.7436	0.92	114	39	75
16	Development of new long-term conditions	0.8596	0.8718	0.8533	114	39	75
17	Placental abruption	0.8571	0.8421	0.8649	112	38	74
18	Placental insufficiency	0.8545	0.7895	0.8889	110	38	72
19	Apgar score	0.8261	0.8421	0.8182	115	38	77
20	Chronic lung disease / bronchopulmonary dysplasia	0.823	0.7632	0.8533	113	38	75
21	Suicide attempts (perinatal)	0.8158	0.7179	0.8667	114	39	75
22	Neonatal readmission to hospital	0.8103	0.7949	0.8182	116	39	77
23	Impact on long-term health conditions (maternal)	0.8036	0.7895	0.8108	112	38	74
24	Neonatal respiratory distress syndrome	0.8	0.7179	0.8421	115	39	76
25	Post-traumatic stress disorder	0.8	0.7692	0.8158	115	39	76
26	Gestational age at birth (preterm / postterm)	0.7931	0.5897	0.8961	116	39	77
27	Perinatal mental health	0.7913	0.6923	0.8421	115	39	76
28	Necrotizing enterocolitis	0.7876	0.6842	0.84	113	38	75
29	Fetal growth restriction	0.7845	0.6923	0.8312	116	39	77
30	Retinopathy of prematurity	0.7818	0.7632	0.7917	110	38	72
31	Preterm premature rupture of membranes	0.7807	0.6923	0.8267	114	39	75
32	Venous thromboembolism	0.7727	0.6757	0.8219	110	37	73
33	Children's mental health & behavioural disorders	0.7719	0.6923	0.8133	114	39	75
34	Need for complex care (child)	0.7672	0.641	0.8312	116	39	77
35	Neurodevelopmental disorder (child)	0.7652	0.7692	0.7632	115	39	76
36	Visual impairment / blindness	0.75	0.7436	0.7532	116	39	77
37	Hysterectomy	0.7477	0.7105	0.7671	111	38	73
38	Self harm (perinatal)	0.7391	0.6154	0.8026	115	39	76
39	Birth weight	0.7368	0.5897	0.8133	114	39	75
40	Neonatal abstinence syndrome	0.7368	0.7179	0.7467	114	39	75
41	Involvement in care decisions on overall care	0.7328	0.7692	0.7143	116	39	77
42	Perinatal mental health support	0.7241	0.6923	0.7403	116	39	77
43	Meconium aspiration syndrome (child)	0.7217	0.6667	0.75	115	39	76
44	Maternal infection	0.708	0.6579	0.7333	113	38	75
45	Postpartum admission / readmission (maternal)	0.7043	0.5897	0.7632	115	39	76
46	Quality of care & experience of care	0.6983	0.7179	0.6883	116	39	77
47	Gestational diabetes	0.6964	0.5526	0.7703	112	38	74
48	General cognitive ability (child)	0.6957	0.6154	0.7368	115	39	76
49	Gestational hypertension	0.6937	0.5526	0.7671	111	38	73
50	Care for long-term conditions (maternal)	0.6897	0.6667	0.7013	116	39	77
51	Quality of life (child)	0.687	0.7179	0.6711	115	39	76
52	Fetal / neonatal anaemia	0.6842	0.6842	0.6842	114	38	76
53	Shoulder dystocia	0.6818	0.5556	0.7432	110	36	74
54	Miscarriage	0.6814	0.7368	0.6533	113	38	75
55	General gross motor ability (child)	0.6754	0.5641	0.7333	114	39	75
56	Blood transfusion (child)	0.6724	0.7436	0.6364	116	39	77
57	General fine motor ability (child)	0.6667	0.6053	0.6974	114	38	76
58	Hypoglycaemia (low blood sugar, child)	0.6638	0.6154	0.6883	116	39	77
60	Separation of mother from newborn baby	0.6638	0.7436	0.6234	116	39	77
59	Inheritance of mother's health conditions (child)	0.6638	0.7949	0.5974	116	39	77
61	Retained placenta	0.6518	0.6579	0.6486	112	38	74
62	Hypothermia (low body temperature, child)	0.6466	0.641	0.6494	116	39	77
63	Hearing impairment / deafness (child)	0.6435	0.6154	0.6579	115	39	76
64	Postpartum and long-term support	0.6435	0.6154	0.6579	115	39	76
65	Birth injury (e.g. 3rd /4th degree tear, obstetric fistula)	0.6429	0.6053	0.6622	112	38	74
66	Emotional & mental wellbeing (maternal)	0.6379	0.6154	0.6494	116	39	77
67	Involvement in decisions on pain relief	0.6379	0.7179	0.5974	116	39	77
68	Faltering growth	0.6348	0.5897	0.6579	115	39	76
69	Termination of pregnancy	0.6339	0.7105	0.5946	112	38	74
70	Types of birth (e.g., vaginal, caesarean)	0.6283	0.5385	0.6757	113	39	74
71	Involvement in decisions on types of birth	0.6207	0.7179	0.5714	116	39	77
72	Metabolic syndrome (child)	0.614	0.6923	0.5733	114	39	75
73	Involvement in decisions on infant feeding methods	0.6121	0.641	0.5974	116	39	77
74	Psychosocial support	0.6121	0.641	0.5974	116	39	77
75	Quality of life (mother)	0.5948	0.641	0.5714	116	39	77
76	Confidence in health / social care professionals	0.5913	0.5789	0.5974	115	38	77
77	Education attainment (child)	0.5862	0.4615	0.6494	116	39	77
78	Blood transfusion (maternal)	0.5856	0.6579	0.5479	111	38	73
79	Physical functioning (maternal)	0.5776	0.5641	0.5844	116	39	77
80	Chorioamnionitis	0.5755	0.5714	0.5775	106	35	71
81	Utilisation of antenatal / perinatal acute care services	0.5739	0.5	0.6104	115	38	77
82	Feeding difficulties (child)	0.569	0.4615	0.6234	116	39	77
83	Multidisciplinary coordination of care	0.569	0.5385	0.5844	116	39	77
84	Involvement in decisions on place of birth	0.569	0.6154	0.5455	116	39	77
85	Preconception care	0.5652	0.5	0.5974	115	38	77
86	Accessibility of services	0.5603	0.4872	0.5974	116	39	77
87	Attitude of health / social care professionals	0.5603	0.5641	0.5584	116	39	77
88	Incontinence	0.5565	0.4103	0.6316	115	39	76
89	Birth experience	0.5478	0.641	0.5	115	39	76
93	Need for hospital transfer (maternal)	0.5431	0.4103	0.6104	116	39	77
90	Adherence with medication	0.5431	0.5385	0.5455	116	39	77
91	Change in medication in pregnancy	0.5431	0.5385	0.5455	116	39	77
94	Parent infant interaction, bonding, attachment	0.5431	0.5385	0.5455	116	39	77
92	Continuity of care	0.5431	0.5641	0.5325	116	39	77
95	Pain / distress from test / treatment	0.5259	0.5641	0.5065	116	39	77
96	Treatment burden for the pregnant women	0.5217	0.6053	0.4805	115	38	77
97	Holistic & personalised care	0.5172	0.5128	0.5195	116	39	77
98	Neonatal jaundice	0.513	0.4872	0.5263	115	39	76
99	Recovery time (maternal)	0.5	0.641	0.4267	114	39	75
100	Skin to skin with parents	0.487	0.5128	0.4737	115	39	76
101	Childhood vaccination	0.4828	0.5128	0.4675	116	39	77
102	Types of labour onset (e.g., induced)	0.4825	0.4872	0.48	114	39	75
103	Cephalopelvic disproportion	0.4717	0.5278	0.4429	106	36	70
104	Social participation (child)	0.4696	0.4872	0.4605	115	39	76
105	Financial implications for family (child)	0.4655	0.3846	0.5065	116	39	77
106	Maternal guilt & pressure	0.4655	0.4359	0.4805	116	39	77
107	Support for the family	0.4655	0.4615	0.4675	116	39	77
108	Health care cost (child)	0.4569	0.4103	0.4805	116	39	77
109	Hyperemesis gravidarum	0.4554	0.5263	0.4189	112	38	74
110	Role as a mother	0.4522	0.4872	0.4342	115	39	76
111	Obstetric cholestasis	0.4495	0.5135	0.4167	109	37	72
113	Hospital length of stay (maternal)	0.4483	0.359	0.4935	116	39	77
112	General social ability (child)	0.4483	0.5128	0.4156	116	39	77
114	Information provision to support preparation	0.4435	0.4615	0.4342	115	39	76
115	Methods of infant feeding	0.4348	0.4103	0.4474	115	39	76
116	Labour augmentation	0.4091	0.4737	0.375	110	38	72
117	Hospital facilities / services	0.4052	0.4872	0.3636	116	39	77
118	Types of pain relief	0.4035	0.4872	0.36	114	39	75
120	Health care cost (maternal)	0.3913	0.2895	0.4416	115	38	77
119	Feeding support	0.3913	0.4615	0.3553	115	39	76
121	Self efficacy / self management	0.3826	0.3684	0.3896	115	38	77
122	Types of anaesthesia	0.3684	0.4103	0.3467	114	39	75
123	Social functioning (maternal)	0.3509	0.3514	0.3506	114	37	77
124	Length of labour	0.3451	0.3158	0.36	113	38	75
125	Impact on family / carer / partner	0.3448	0.3333	0.3506	116	39	77
126	Birth without intervention	0.3393	0.3684	0.3243	112	38	74
127	Number of appointments (child)	0.3362	0.3333	0.3377	116	39	77
128	Mobility during labour (maternal)	0.3097	0.3421	0.2933	113	38	75
129	Financial impact (maternal)	0.2609	0.3077	0.2368	115	39	76
130	Nausea & vomiting	0.2035	0.1842	0.2133	113	38	75
131	Number of appointments (maternal)	0.2	0.2368	0.1818	115	38	77

## Sheet: Outcomes suggested in 1stDelphi
No	Outcomes suggested by participants in the 1st Delphi survey	Comments / Changes made to 2nd Delphi
1	Antepartum hospitalization on Obstetric unit	Change 'High utilisaton of perinatal acute services' to 'Utilisation of antenatal & perinatal acute services'
2	Antepartum hospitalization on Psychiatric unit	Change 'High utilisaton of perinatal acute services' to 'Utilisation of antenatal & perinatal acute services'
3	Number of antenatal emergency department attendances	Change 'High utilisaton of perinatal acute services' to 'Utilisation of antenatal & perinatal acute services'
4	Involvement of the general practitioner as the coordinator of care in uk
5	Primary care - unable to access the required treatment because primary care services do not want to prescribe
6	There should also be information about the father's health and its role in pregnancy complications and care for the baby and child, such as addiction	Risk factor for pregnany outcome
7	single mom vs good partner relationship vs bad partner relationship	Risk factor for pregnancy outcome
8	Effect on non birthing partner	Captured in 'Impact on family / carer / partner'
9	Outcomes in fathers / partners	Captured in 'Impact on family / carer / partner'
10	Father and relatives support during pregnancy and after delivery.	Captured in 'Support for the family'
11	The effects of domestic violence	Risk factor for pregnancy outcome
12	obstetric violence/abuse
13	Abuse and neglect in both parent and child
14	Babies having withdrawal symptoms from medication (that is deemed completely safe) the mother was taking during pregnancy.	Add 'Neonatal abstinence syndrome'
15	Mothers medication effect on baby during pregnancy and after they are born.	Add 'Neonatal abstinence syndrome'
16	Medication in pregnancy
17	Medication in the newborn
18	To have correct info at the right time about what medication for pregnant women's conditions that are suitable for conception/pregnancy/breastfeeding	Captured by 'information provision for preparation'
19	Maternal obesity / body mass index
20	Gestational weight gain
21	Immunization of Mother and Baby.	Add 'Childhood vaccination'
22	Immunization of the newborn	Add 'Childhood vaccination'
23	Adherence to vaccinations during the first year of life	Add 'Childhood vaccination'
24	Obstructed labour, cephalo pelvic dispropotion	Add 'Cephalopelvic disproportion'
25	Celphalopelvic disproportion in labour	Add 'Cephalopelvic disproportion'
26	Maternal autonomy	Captured by 'Involvement in care decisions'
27	Respect of mother's consent
28	Feeding support at hospital as well as community level	Add 'Feeding support'
29	Need for extra services eg breastfeeding support, perinatal mental health team.	Add 'Feeding support'
30	Establishment of breast feeding (where preferred by mothers)
31	Respect of mother	Captured by 'Attitude of health / social care professionals'
32	Discrimination and stigma from health professionals related to chronic conditions (e.g. attitudes towards obesity)	Captured by 'Attitude of health / social care professionals'
33	Infertility - challenges with conception due to chronic condition or treatment	Study population is women who are already pregnant so not in scope
34	Spontaneous pregnancy vs ARTs	Study population is women who are already pregnant so not in scope
35	Prenatal screening to enhance early detection ot this abnormalities among women of child bearing age.	Captured in 'Preconception care'
36	Pre- pregnancy counselling	Captured in 'Preconception care'
37	Preconception interventions to improve management of long-term conditions	Captured in 'Preconception care'
38	Preconception intervention to reduce risks of concomitant medications	Captured in 'Preconception care'
39	Parent infant interaction not just bonding	Change 'Parent-infant bonding' to 'Parent infant interaction, bonding, attachment'
40	Quality of mother-infant interaction	Change 'Parent-infant bonding' to 'Parent infant interaction, bonding, attachment'
41	Infant socio-emotional development (attachment)	Change 'Parent-infant bonding' to 'Parent infant interaction, bonding, attachment'
42	Attachement status fo parent and child (ie transmission of not, link to trauma or not etc)	Change 'Parent-infant bonding' to 'Parent infant interaction, bonding, attachment'
43	Child emotional development before age 5 (DC 0 to 5)
44	Child psychiatric disorder during childhood and adolescence, ie for example depression and suicidal ideation if information is available.	Captured by 'Children's mental health & behavioural disorder'
45	Access to postnatal contraception
46	Impact upon future family plans
47	Management of emergencies
48	Vertical transmission risk to fetus
49	Routine early new born care in day to day life
50	Regular specialist check-ups of children up to 10 years
51	Psychotic, manic or severe depresive episode	Captured in 'Perinatal mental health'
52	Recurrent UTIs in pregnancy
53	Ongoing engagement with health services, ie has there been improvement or break down of trust with health care professionals due to birth and pregnancy experiences.
54	Contact with family/friends while an inpatient
55	Well being of the care providers.
56	Hypocalcaemia in pregnancy
57	Patients’ feelings about pregnancy
58	Social judicial status
59	Adoption, foster care
60	Environmental insults and adverse events
61	Uterine artery first trimester
62	The term "failure to thrive" is out of date - "faltering growth" is used in current NICE/NHS guidelines.	Change 'Failure to thrive' to 'Faltering growth'
63	Joint MDT care where applicable	Captured in 'Multidisciplinary coordination of care'
64	Delivery place- home or hospital	Captured in 'Involvement in care decisions for overall care'
65	Support to parents with long term health conditions once released home.	Captured in 'postpartum and long-term support'
66	Support systems in place for the individual need considering. Family, Friends not just the medical side.	Captured in 'Psychosocial support'
67	How parents experienced pregnancy, birth, postnatal time, did they feel supported?	Captured in 'Birth experience' and 'Quality & experience of care'
68	Postpartum hemorrhage	Captured in 'Postpartum haemorrhage'
69	Continually updating the caregivers	Captured in 'Information Provision for Preparation'
70	Considerations of Pre eclampsia and Eclampsia.	Captured in 'Preeclampsia, eclampsia, HELLP syndrome'
71	New onset maternal medical disease	Captured in 'Development of new long-term conditions'
72	Recurrence risk of condition	Captured in 'Impact on long-term condition'
73	Accuracy of information provided to the mother by health care staff	Captured in 'Information provision for preparation'
74	Maternal parity	Risk factor for pregnancy outcomes
75	Tobacco use	Risk factor for pregnancy outcomes
76	Substance use disorder	This is part of the pre-existing multimorbidity of the pregnant women, would regard it as an exposure
77	Consideration of women with cardiac and kidney disorders.	This is part of the pre-existing multimorbidity of the pregnant women, would regard it as an exposure
78	Mother previous birth history	Risk factor for pregnancy outcomes
79	Family history of any congenital abnormalities	Risk factor for pregnancy outcomes

## Sheet: Attrition analysis
Mann Whitney test
Compared the average scores of each outcome in the 1st Delphi survey. Comparison made between participants who completed the 1st survey only and participants who completed both surveys.
	Median (interquartile range) score in 1st Delphi		% of Participants that rated the outcome as Critically Important (Consensus In) in the 1st Delphi, n (%)			p value
Outcome	Participants who only participated in the 1st Delphi	Participants who participated in the 1st and 2nd Delphi	Participants who only participated in the 1st Delphi	Participants who participated in the 1st and 2nd Delphi	All participants
Admission to intensive care (maternal)	7.5 (7 to 9)	8.5 (7 to 9)	74 / 90 (82.22%)	98 / 114 (85.96%)	172 / 204 (84.31%)	0.0226
Obstetric cholestasis	6 (5 to 7)	6 (6 to 8)	34 / 83 (40.96)	52 / 105 (49.52)	86 / 188 (45.74%)	0.0227
Financial implications for family (child)	7 (6 to 8)	6 (5 to 8)	54 / 91 (59.34%)	46 / 114 (40.35%)	100 / 205 (48.78%)	0.0308
Chi squared test
Compared the proportion of participants who voted to include / exclude each outcome (collapsed into binary categories). Comparison made between participants who completed the 1st survey only and participants who completed both surveys.
	% of Participants that rated the outcome as Critically Important (Consensus In) in the 1st Delphi, n (%)
Outcomes	Participants who only participated in the 1st Delphi	Participants who participated in the 1st and 2nd Delphi	All participants			p value
General social ability (child)	61.7978	41.7391	50.4902			0.00448713
Financial implications for family (child)	59.3407	40.3509	48.7805			0.00688077
Role as a mother	60.4396	44.3478	51.4563			0.0217421
Skin to skin with parents	61.9565	47.3684	53.8835			0.036787
Social participation (child)	60.2273	46.087	52.2167			0.0456354
Neonatal birth injury	85.5556	93.8596	90.1961			0.0476565
Bonferroni correction of the p value for level of significance: 0.05 / 127 outcomes = 0.0004. None would have been significant.
